# Supplementary material for: Improving Prediction of Postoperative Atrial Fibrillation After Cardiac Surgery Using Multiple Pathophysiological Biomarkers: A Prospective Double-Centre Study
Source: J Clin Med. 2025 May 27;14(11):3737. doi: 10.3390/jcm14113737 (PMC12156888; doi:10.3390/jcm14113737)
Supplement: Supplementary file 1 [file jcm-14-03737-s001.zip]

Archive with 1 entries (1 files):
- jcm-3624284-supplementary.pdf
